# Supplementary material for: Influence of Plant Growth-Promoting Rhizobacteria (PGPR) Inoculation on Phenolic Content and Key Biosynthesis-Related Processes in Ocimum basilicum Under Spodoptera frugiperda Herbivory
Source: Plants (Basel). 2025 Mar 10;14(6):857. doi: 10.3390/plants14060857 (PMC11944467; doi:10.3390/plants14060857)
Supplement: Supplementary file 1 [file plants-14-00857-s001.zip]

Archive with 1 entries (1 files):
- plants-3500714-supplementary.pdf
